# Supplementary material for: Fishing of α-Glucosidase’s Ligands from Aloe vera by α-Glucosidase Functionalized Magnetic Nanoparticles
Source: Molecules. 2021 Sep 26;26(19):5840. doi: 10.3390/molecules26195840 (PMC8510290; doi:10.3390/molecules26195840)
Supplement: Supplementary file 1 [file molecules-26-05840-s001.zip]

Archive with 1 entries (1 files):
- molecules-1378357-supplementary.pdf
